# Supplementary material for: Maternal stress in Shank3ex4-9 mice increases pup-directed care and alters brain white matter in male offspring
Source: PLoS One. 2019 Nov 8;14(11):e0224876. doi: 10.1371/journal.pone.0224876 (PMC6839842; doi:10.1371/journal.pone.0224876)
Supplement: S1 Data — These are the accompanying supplemental datatables that for the data used to generate all figures. Excel sheet labels correspond to each figure panel. (XLSX) [file pone.0224876.s001.xlsx]

## Sheet: Fig1A
Fig1A - Gestational length
Genotype	Stress	Days		Genotype	Stress	Days		Genotype	Stress	Days
WT	Control	19		HET	Control	19		HOM	Control	19
WT	Control	19		HET	Control	19		HOM	Control	18
WT	Control	20		HET	Control	19		HOM	Control	19
WT	Control	19		HET	Control	19		HOM	Control	19
WT	Control	20		HET	Control	19		HOM	Control	19
WT	Control	19		HET	Control	19		HOM	Control	19
WT	Control	19		HET	Control	20		HOM	Control	19
WT	Control	19		HET	CUMS	19		HOM	Control	19
WT	Control	19		HET	CUMS	19		HOM	CUMS	19
WT	Control	19		HET	CUMS	19		HOM	CUMS	18
WT	CUMS	19		HET	CUMS	19		HOM	CUMS	19
WT	CUMS	19		HET	CUMS	19		HOM	CUMS	19
WT	CUMS	19		HET	CUMS	19		HOM	CUMS	19
WT	CUMS	19		HET	CUMS	19.5		HOM	CUMS	19
WT	CUMS	19						HOM	CUMS	19
WT	CUMS	19						HOM	CUMS	19
WT	CUMS	19
WT	CUMS	19
WT	CUMS	19
WT	CUMS	19
WT	CUMS	19

## Sheet: Fig1B
Fig1B - Litter sizes at birth
Genotype	Stress	# of pups at birth		Genotype	Stress	# of pups at birth		Genotype	Stress	# of pups at birth
WT	Control	8		HET	Control	6		HOM	Control	8
WT	Control	7		HET	Control	9		HOM	Control	7
WT	Control	5		HET	Control	7		HOM	Control	8
WT	Control	8		HET	Control	7		HOM	Control	6
WT	Control	9		HET	Control	8		HOM	Control	7
WT	Control	7		HET	Control	9		HOM	Control	8
WT	Control	8		HET	Control	8		HOM	Control	8
WT	Control	6		HET	Control	8		HOM	Control	7
WT	Control	9		HET	Control	10		HOM	CUMS	6
WT	Control	5		HET	CUMS	6		HOM	CUMS	5
WT	CUMS	7		HET	CUMS	6		HOM	CUMS	7
WT	CUMS	6		HET	CUMS	5		HOM	CUMS	9
WT	CUMS	8		HET	CUMS	6		HOM	CUMS	9
WT	CUMS	8		HET	CUMS	9		HOM	CUMS	4
WT	CUMS	3		HET	CUMS	10		HOM	CUMS	6
WT	CUMS	6						HOM	CUMS	1
WT	CUMS	8
WT	CUMS	7
WT	CUMS	8
WT	CUMS	8
WT	CUMS	9
WT	CUMS	8

## Sheet: Fig2A
Fig2A - Nest quality score
Genotype	Stress	Nest quality score		Genotype	Stress	Nest quality score		Genotype	Stress	Nest quality score
WT	Control	4.5		HET	Control	4		HOM	Control	3.5
WT	Control	4		HET	Control	4		HOM	Control	4.5
WT	Control	4		HET	Control	5		HOM	Control	3
WT	Control	4		HET	Control	3.5		HOM	Control	3.5
WT	Control	4		HET	Control	3.5		HOM	Control	3
WT	Control	2.5		HET	Control	4		HOM	Control	3
WT	Control	4		HET	Control	3.5		HOM	Control	3.5
WT	Control	4		HET	Control	3		HOM	Control	3
WT	Control	4		HET	Control	3.5		HOM	CUMS	5
WT	Control	4		HET	CUMS	3		HOM	CUMS	4
WT	Control	4		HET	CUMS	3		HOM	CUMS	4.5
WT	CUMS	4.5		HET	CUMS	3.5		HOM	CUMS	3
WT	CUMS	3.5		HET	CUMS	3.5		HOM	CUMS	3.5
WT	CUMS	3.5		HET	CUMS	3		HOM	CUMS	4
WT	CUMS	3.5		HET	CUMS	3		HOM	CUMS	3.5
WT	CUMS	3.5						HOM	CUMS	3
WT	CUMS	3.5						HOM	CUMS	3.5
WT	CUMS	3
WT	CUMS	3.5
WT	CUMS	4
WT	CUMS	4
WT	CUMS	4
WT	CUMS	4
WT	CUMS	4

## Sheet: Fig2B
Fig2B - % Time nursing
Genotype	Stress	% Time		Genotype	Stress	% Time		Genotype	Stress	% Time
WT	Control	43.3667		HET	Control	1.06944		HOM	Control	2.04167
WT	Control	25.8806		HET	Control	0.544444		HOM	Control	1.38889
WT	Control	25.8389		HET	Control	30.0861		HOM	Control	11.0639
WT	Control	0		HET	Control	0.327778		HOM	Control	2.80278
WT	Control	1.58333		HET	Control	1.79444		HOM	Control	8.11111
WT	Control	0.8		HET	Control	2.03333		HOM	Control	24.1833
WT	Control	14.1583		HET	Control	17.2528		HOM	Control	29.2083
WT	Control	4.1		HET	Control	5.90278		HOM	Control	13.5583
WT	Control	2.41667		HET	CUMS	0.405556		HOM	CUMS	53.0361
WT	Control	29.8667		HET	CUMS	5.91667		HOM	CUMS	26.7556
WT	Control	33.7667		HET	CUMS	2.63333		HOM	CUMS	4.88611
WT	CUMS	7.62778		HET	CUMS	1.38333		HOM	CUMS	5.96667
WT	CUMS	1.74167		HET	CUMS	2.00833		HOM	CUMS	13.4667
WT	CUMS	0.866667		HET	CUMS	0.972222		HOM	CUMS	4.13889
WT	CUMS	4.16389						HOM	CUMS	14.5222
WT	CUMS	0.288889						HOM	CUMS	15.3833
WT	CUMS	1.71111						HOM	CUMS	28.1611
WT	CUMS	3.29722
WT	CUMS	39.7222
WT	CUMS	42.2944
WT	CUMS	9.13889
WT	CUMS	1.9
WT	CUMS	4.44722

## Sheet: Fig2C
Fig2C - % Time on pup-directed care
Genotype	Stress	% Time		Genotype	Stress	% Time		Genotype	Stress	% Time
WT	Control	1.98333		HET	Control	5.01944		HOM	Control	1.71389
WT	Control	3.71389		HET	Control	2.40556		HOM	Control	2.63611
WT	Control	7.11111		HET	Control	2.91389		HOM	Control	9.41389
WT	Control	0.988889		HET	Control	1.00278		HOM	Control	3.31389
WT	Control	3.52222		HET	Control	3.225		HOM	Control	14.1528
WT	Control	1.67778		HET	Control	3.24444		HOM	Control	5.44167
WT	Control	7.44167		HET	Control	5.73889		HOM	Control	2.32222
WT	Control	6.15556		HET	Control	6.47778		HOM	Control	0.569444
WT	Control	3.43333		HET	CUMS	2.075		HOM	CUMS	21.7778
WT	Control	4.93333		HET	CUMS	11.3806		HOM	CUMS	7.85
WT	Control	6.57778		HET	CUMS	5.175		HOM	CUMS	8.30556
WT	CUMS	8.47778		HET	CUMS	3.84722		HOM	CUMS	11.2139
WT	CUMS	0.569444		HET	CUMS	12.8528		HOM	CUMS	12.25
WT	CUMS	10.1861		HET	CUMS	2.85833		HOM	CUMS	3.22778
WT	CUMS	5.74722						HOM	CUMS	8.34722
WT	CUMS	2.02222						HOM	CUMS	2.38889
WT	CUMS	2.77778						HOM	CUMS	1.7
WT	CUMS	13.65
WT	CUMS	24.875
WT	CUMS	7.78611
WT	CUMS	25.9167
WT	CUMS	1.78333
WT	CUMS	8.79722

## Sheet: Fig2D
Fig2D - % Time on self-directed care
Genotype	Stress	% Time		Genotype	Stress	% Time		Genotype	Stress	% Time
WT	Control	3.93056		HET	Control	9.925		HOM	Control	6.11389
WT	Control	2.13333		HET	Control	1.50833		HOM	Control	3.325
WT	Control	1.61111		HET	Control	2.74444		HOM	Control	13.1778
WT	Control	1.14167		HET	Control	8.93056		HOM	Control	1.83333
WT	Control	7.70833		HET	Control	6.73889		HOM	Control	5.54722
WT	Control	2.15556		HET	Control	2.87778		HOM	Control	16.4472
WT	Control	13.1028		HET	Control	1.58889		HOM	Control	12.4361
WT	Control	5.53056		HET	Control	3.09722		HOM	Control	6.51389
WT	Control	2.51111		HET	CUMS	2.69167		HOM	CUMS	4.57222
WT	Control	5.79722		HET	CUMS	11.3056		HOM	CUMS	7.73056
WT	Control	0.641667		HET	CUMS	5.28056		HOM	CUMS	2.13889
WT	CUMS	9.58889		HET	CUMS	10.0361		HOM	CUMS	5.81389
WT	CUMS	6.62778		HET	CUMS	6.99444		HOM	CUMS	5.19167
WT	CUMS	14.4389		HET	CUMS	7.94167		HOM	CUMS	24.2945
WT	CUMS	6.92222						HOM	CUMS	11.9111
WT	CUMS	8.15278						HOM	CUMS	10.6361
WT	CUMS	9.32778						HOM	CUMS	5.80556
WT	CUMS	1.69167
WT	CUMS	3.41389
WT	CUMS	8.36389
WT	CUMS	0.05
WT	CUMS	2.28333
WT	CUMS	2.66389

## Sheet: Fig2E
Fig2E - % Time exploring cage
Genotype	Stress	% Time		Genotype	Stress	% Time		Genotype	Stress	% Time
WT	Control	52.1283		HET	Control	86.3191		HOM	Control	92.6342
WT	Control	70.1687		HET	Control	98.1956		HOM	Control	86.2534
WT	Control	67.2566		HET	Control	66.0404		HOM	Control	68.1873
WT	Control	100.588		HET	Control	92.2316		HOM	Control	94.6069
WT	Control	89.608		HET	Control	90.6928		HOM	Control	74.1941
WT	Control	98.0157		HET	Control	94.3957		HOM	Control	55.4258
WT	Control	67.111		HET	Control	77.5144		HOM	Control	57.5898
WT	Control	86.5532		HET	Control	86.8701		HOM	Control	81.5627
WT	Control	94.1844		HET	CUMS	97.4619		HOM	CUMS	21.1865
WT	Control	61.0529		HET	CUMS	73.3805		HOM	CUMS	59.2657
WT	Control	60.6532		HET	CUMS	89.3253		HOM	CUMS	87.0214
WT	CUMS	76.3696		HET	CUMS	87.087		HOM	CUMS	79.1446
WT	CUMS	93.5906		HET	CUMS	80.3151		HOM	CUMS	71.0109
WT	CUMS	76.578		HET	CUMS	90.6786		HOM	CUMS	70.2372
WT	CUMS	85.4768						HOM	CUMS	67.0311
WT	CUMS	92.0232						HOM	CUMS	73.5803
WT	CUMS	88.5773						HOM	CUMS	66.1204
WT	CUMS	83.6211
WT	CUMS	32.8775
WT	CUMS	42.7099
WT	CUMS	66.6971
WT	CUMS	96.6454
WT	CUMS	86.4275

## Sheet: Fig2F
Fig2F - % Time in nest
Genotype	Stress	% Time		Genotype	Stress	% Time		Genotype	Stress	% Time
WT	Control	59.8722		HET	Control	12.7639		HOM	Control	22.0139
WT	Control	49.2361		HET	Control	17.5639		HOM	Control	35.3
WT	Control	58.7944		HET	Control	38.5778		HOM	Control	33.5583
WT	Control	18.3111		HET	Control	6.95		HOM	Control	22.5972
WT	Control	21.4806		HET	Control	17.3833		HOM	Control	52.6972
WT	Control	6.11944		HET	Control	10.3306		HOM	Control	66.125
WT	Control	40.7528		HET	Control	36.9333		HOM	Control	74.5778
WT	Control	30.2806		HET	Control	21.0917		HOM	Control	42.0833
WT	Control	12.1972		HET	CUMS	9.07222		HOM	CUMS	93.5583
WT	Control	45.7139		HET	CUMS	34.2083		HOM	CUMS	46.1472
WT	Control	44.4722		HET	CUMS	20.8944		HOM	CUMS	49.0972
WT	CUMS	49.6694		HET	CUMS	16.5194		HOM	CUMS	45.3833
WT	CUMS	15.5778		HET	CUMS	44.0556		HOM	CUMS	64.2111
WT	CUMS	19.1778		HET	CUMS	14.7694		HOM	CUMS	58.7389
WT	CUMS	19.3333						HOM	CUMS	81.325
WT	CUMS	13.9139						HOM	CUMS	57.8028
WT	CUMS	15.825						HOM	CUMS	61.3083
WT	CUMS	29.2417
WT	CUMS	73.1639
WT	CUMS	66.2917
WT	CUMS	48.0333
WT	CUMS	7.01667
WT	CUMS	23.4389

## Sheet: Fig3A
Fig3A - Total pup handling times (s)
Genotype	Stress	Seconds		Genotype	Stress	Seconds		Genotype	Stress	Seconds
WT	Control	39		HET	Control	7.4		HOM	Control	6.4
WT	Control	19		HET	Control	40.7		HOM	Control	7.6
WT	Control	11.7		HET	Control	10.2		HOM	Control	9.1
WT	Control	32.7		HET	Control	26.5		HOM	Control	11.7
WT	Control	36.4		HET	Control	21.7		HOM	Control	9.7
WT	Control	43.7		HET	Control	18.1		HOM	Control	8.4
WT	Control	11.5		HET	Control	13		HOM	Control	13
WT	Control	14.5		HET	Control	6.3		HOM	Control	8.8
WT	Control	26.2		HET	CUMS	26.1		HOM	CUMS	16.1
WT	Control	8.5		HET	CUMS	15.2		HOM	CUMS	26.2
WT	Control	16.5		HET	CUMS	7.7		HOM	CUMS	20
WT	CUMS	30.5		HET	CUMS	13.6		HOM	CUMS	28.1
WT	CUMS	16.6		HET	CUMS	27.2		HOM	CUMS	39
WT	CUMS	12.9		HET	CUMS	27.2		HOM	CUMS	15.2
WT	CUMS	23						HOM	CUMS	11.6
WT	CUMS	35.1						HOM	CUMS	7.9
WT	CUMS	6.3
WT	CUMS	39.6
WT	CUMS	28.8
WT	CUMS	8.5
WT	CUMS	11.6
WT	CUMS	22.6

## Sheet: Fig3B
Fig3B - Latency to hover (s)
Genotype	Stress	Seconds		Genotype	Stress	Seconds		Genotype	Stress	Seconds
WT	Control	120.9		HET	Control	36		HOM	Control	128.7
WT	Control	84.2		HET	Control	128.3		HOM	Control	49.9
WT	Control	111.6		HET	Control	33.4		HOM	Control	34.9
WT	Control	128.2		HET	Control	57.9		HOM	Control	34.5
WT	Control	88.4		HET	Control	122.6		HOM	Control	100.1
WT	Control	147.6		HET	Control	105.7		HOM	Control	77.8
WT	Control	43.8		HET	Control	75.1		HOM	Control	97.1
WT	Control	59		HET	Control	45.7		HOM	Control	102.8
WT	Control	52.3		HET	CUMS	58.1		HOM	CUMS	104.7
WT	Control	86.8		HET	CUMS	72.2		HOM	CUMS	69.9
WT	Control	66.7		HET	CUMS	29.2		HOM	CUMS	83
WT	CUMS	95.5		HET	CUMS	40.8		HOM	CUMS	83.7
WT	CUMS	80		HET	CUMS	130.1		HOM	CUMS	24.6
WT	CUMS	123.2		HET	CUMS	117.5		HOM	CUMS	79.2
WT	CUMS	48.4						HOM	CUMS	63.4
WT	CUMS	57.2						HOM	CUMS	186.9
WT	CUMS	47.2
WT	CUMS	47.3
WT	CUMS	44.7
WT	CUMS	87.8
WT	CUMS	98.4
WT	CUMS	69.5

[truncated: 14 more sheets: Fig3C, Fig3D, Fig3E, Fig4A, Fig4B, Fig4C, Fig4D, Fig4E, Fig5A, FigS1A, FigS1B, FigS1C, FigS1D, FigS1E]
